# Supplementary material for: Tau GSTs involved in regulation of leaf abscission by comparison the gene profiling of MeGSTs in various abscission-promoting treatments in cassava abscission zones
Source: BMC Genet. 2018 Jul 13;19:45. doi: 10.1186/s12863-018-0627-6 (PMC6043963; doi:10.1186/s12863-018-0627-6)
Supplement: Supplementary file 2 — Data 2. The accession numbers of GSTs in cassava. (XLSX 20 kb) [file 12863_2018_627_MOESM2_ESM.xlsx]

## Sheet: ethylene treatment
Gene ID	T2/T1 q-value(%)	T2/T1 Fold Change	T3/T1 q-value(%)	T3/T1 Fold Change	T4/T1 q-value(%)	T4/T1 Fold Change	T5/T1 q-value(%)	T5/T1 Fold Change	T6/T1 q-value(%)	T6/T1 Fold Change
MeGSTL4	3.05421	0.6709	0.808729	0.6911	1.84207	0.6998	0.611584	0.6644	0.415117	0.6795
MeGSTF3	12.5929	0.7112	0.269873	0.4758	25.9046	0.8294	1.08713	1.5643	0.0938754	0.491
MeGSTT1	25.9432	1.1021	13.2301	0.9122	44.7191	1.0276	24.039	0.9185	31.2532	0.9562
MeGSTL1	45.3877	0.8583	17.6296	0.8767	4.49027	1.2779	29.5602	1.0785	25.3238	0.9171
MeGSTL2	28.9063	1.0911	44.8012	0.9976	42.9857	0.9522	0.510558	1.2609	0.548563	1.2159
MeGSTU13	6.95839	1.2368	0.00985966	1.6658	1.42106	1.6752	0.0211078	1.7061	0	1.966
MeGSTU9	35.6775	0.8778	0	6.4458	0	4.3363	0	4.0621	0	2.9506
MeGSTT2	32.7004	1.1332	43.5212	1.0445	36.7921	1.0725	5.87397	1.285	29.8035	1.0319
MeGSTT3	0.967461	0.7286	0.108069	0.7288	0.35528	0.6332	0.0562394	0.6666	0	0.5262
MeGSTU11	2.75613	1.6563	0	25.5695	0	24.2858	0	28.5367	0	21.803
MeGSTU3			0	23.6477
MeGSTZ2	54.739	1.0127	4.95307	0.8787	21.104	1.1257	10.1069	1.1115	5.03853	1.1055
MeGSTU15	47.0988	1.0772	0	4.4538	0.284131	3.2838	38.4045	1.0303	2.88707	1.3769
MeGSTZ1	2.47912	1.3533	37.0946	0.9661	39.0517	1.0539	30.2163	0.9105	29.8035	1.0264
MeGSTU5	34.8137	1.1418	0.433939	1.5685	6.49182	1.368	0.510558	1.5393	0.182411	1.6535
MeGSTU6	50.9086	1.0781	14.0827	1.3631	18.3704	1.2563	0.89195	1.7399	2.26182	1.5049
MeGSTU30			0	6.831			0	5.1226	0	8.6308
MeGSTU27	40.0786	0.859	0.057227	2.856	1.15952	2.2791	0.266598	2.0808	0.0666301	2.7227
MeGSTU7	40.7804	0.9233	31.6368	0.9425	48.7945	0.9917	27.9853	1.065	5.46434	1.1964
MeGSTU28	0	3.6421	11.0434	1.4148	18.3704	1.422	0.385659	0.7124	0.643273	0.355
MeGSTU32	42.8021	0.9238	0.0815304	0.5825	0.127921	0.3584	0.629797	0.5288	0	0.3427
MeGSTU18	21.4495	1.1032	0	9.0798	3.7018	2.2097	0	13.3211	0	8.8174
MeGSTU33	3.89924	0.7486	1.03114	0.7357	1.84207	0.6588	0.89195	0.6921	0.075066	0.5388
MeGSTU25	4.29704	1.4075	17.6296	1.1797	48.7945	0.9768	35.9459	0.9365	5.46434	0.8044
MeGSTF4			0.0815304	2.2362
MeGSTF1	55.502	1.0131	0.12576	1.4699	12.4889	1.3208	37.7049	0.9653	3.13904	1.2004
MeGSTU14	39.3711	1.0897	0.679081	1.4568	0.193506	1.9966	0.0120175	2.0734	0.0666301	1.8532
MeGSTF6	44.1003	0.9388	4.54777	1.1859	4.49027	1.3453	0.679551	1.3409	0.643273	1.2266
MeGSTF5	0.260314	0.3797	0.0191859	0.4571	0.114594	0.41	0	0.296	0.198529	0.4798
MeMAPEG1	55.502	1.107	43.9727	1.2177	33.3468	1.4319	22.2434	1.5634	26.9837	1.2873
MeMAPEG2	1.70177	1.3485	0.0177846	1.9438	0	2.2981	0	3.3907	0	3.2863
MeGSTU34			0	12.0149			0	5.0929	0	6.5553
MeGSTU19			0	12.2623	0	13.7255	0	15.5543	0	20.1155
MeGSTL3	37.2413	0.7964	46.785	1.0228	30.6277	1.1841	38.0593	1.0661	34.5426	0.9412
MeGSTU20			0	12.4799	0	35.2008	0	24.1087	0	48.74
MeGSTU35	13.4829	1.2814	0.149016	1.8961	0.603252	2.0943	0.629797	1.6512
MeGSTU12	38.6889	1.1224	0.679081	1.4439	4.75853	1.4489	1.69101	1.3224	31.6983	0.925
MeGSTU24					0	6.9628	0	4.3247	0	8.9915
MeGSTU16	13.4829	0.5632	5.72186	1.8493	36.7921	0.8557	0.510558	0.1316	0	0.0283
MeGSTU10			0.612064	7.6908	0.440369	5.9142	0.038573	9.1582

## Sheet: drought treatment
Gene ID	T2/T1 q-value(%)	T2/T1 Fold Change	T3/T1 q-value(%)	T3/T1 Fold Change	T4/T1 q-value(%)	T4/T1 Fold Change	T5/T1 q-value(%)	T5/T1 Fold Change	T6/T1 q-value(%)	T6/T1 Fold Change
MeGSTL4	1.09112	0.4565	0.938069	0.4894	0.0656986	0.4618	0.0634714	0.3875	0.0540261	0.4137
MeGSTF3			23.732	1.6566	1.21011	2.1269	23.0404	1.4253	1.45036	1.917
MeGSTT1	56.8848	0.9291	49.0171	0.8773	48.7805	0.9144	32.813	0.869	53.0489	1.0004
MeGSTL1	16.5896	0.6073	20.8328	0.7077	5.83568	0.6737	0.765	0.4726	12.4078	0.7616
MeGSTL2	38.4562	0.82	66.537	1.0806	31.6817	1.2136	39.7489	1.1195	36.7809	1.1737
MeGSTU13	63.2671	1.1335	36.855	1.2855	0.860047	1.6677	9.35465	1.3902	0.282509	1.6878
MeGSTU9	35.9315	0.7875	60.3592	1.2425	2.03624	1.8662	1.5453	1.7086	0.0572858	1.7507
MeGSTT2	40.7018	0.8189	57.5737	0.9276	55.5406	0.9559	7.02976	0.7377	53.0013	1.0205
MeGSTT3	19.5519	0.6397	43.4876	0.815	34.7674	0.8309	17.3539	0.7702	38.0776	0.8739
MeGSTU11	62.3376	1.3524	0	8.9263	0	17.3545	0	14.4929	0	18.3245
MeGSTU3					23.5403	1.582	27.4283	1.3773
MeGSTZ2	63.5322	1	62.6648	0.9663	50.2077	1.1308	39.7489	1.1086	30.863	1.177
MeGSTU15	59.1131	0.9077	69.4701	1.0652	48.0656	1.2357	4.93401	1.9218	51.6847	1.0767
MeGSTZ1	66.3974	1.0975	58.8234	0.9358	32.7596	0.825	51.781	0.9888	8.29048	0.6733
MeGSTU5	21.2239	1.512	17.4058	1.6739	0.0447785	2.5851	0	2.9856	0	2.7972
MeGSTU6	68.0672	1.1855	32.7896	1.9338	2.98782	2.7265	5.19317	2.7327	3.65591	2.5334
MeGSTU30			35.5544	1.5725	1.24095	2.4087	20.0803	1.4521	1.76205	2.2997
MeGSTU27	19.0681	0.5363	25.0647	0.6522	59.3986	0.9872	49.365	1.073	31.6994	0.8213
MeGSTU7	55.1334	0.885	26.1227	1.428	0.463829	1.8273	0.41397	1.8666	0.941113	1.7162
MeGSTU28	31.8376	1.5978	32.7896	1.4408	42.6158	1.2487	11.2004	0.5905	19.1857	0.7049
MeGSTU32	28.077	0.6906	51.3401	1.2743	28.9515	1.326	39.0642	0.8955	40.5139	1.1821
MeGSTU18	43.2115	0.6474	5.98248	3.9665	0.0899972	9.7155	0.0358199	19.1347	0.0656621	10.6736
MeGSTU33	11.7809	0.5324	29.9651	0.7078	2.1355	0.6028	0.190547	0.4517	0.57958	0.5181
MeGSTU25	16.5896	0.6888	55.2276	0.9144	11.1869	0.7692	0.62544	0.5799	1.53724	0.654
MeGSTF4	65.7334	1.4398	43.4876	0.4214	8.64132	0.1766	4.42454	0.1539	0.0594052	0.0299
MeGSTF1	59.5936	0.9534	13.8499	1.4068	1.21011	1.5613	0.470417	1.7507	0.860522	1.5189
MeGSTU14	40.7018	0.6788	46.8699	1.2211	26.995	1.2253	35.0084	1.1305	7.49102	1.3563
MeGSTF6	40.7018	0.7885	51.9751	0.8779	52.8143	0.9323	45.7508	0.9391	50.0628	0.9681
MeGSTF5	65.3985	1.1734	9.57266	0.4523	0	0.1695	0.0854181	0.1346	0	0.1185
MeGSTF8	50.0308	0.5784	66.0417	1.4679	61.0304	1.1864	47.8904	1.3145	51.1473	1.2669
MeGSTF7	21.2239	0.5692	46.2908	1.256	1.86329	1.7277	5.7757	1.5276	1.02766	1.6172
MeGSTU34			0	6.4136	0	14.0758	0	12.7991	0	18.5114
MeGSTU19			42.6888	1.5434	2.98782	2.0243	9.83822	1.6492	0.198728	2.8967
MeGSTL3	30.2503	0.5936	47.6066	0.7227	25.1175	0.6187	16.7538	0.5705	23.7186	0.635
MeGSTU20			47.6066	2.017	17.2584	1.7427	35.0084	1.3209	17.5066	1.6113
MeGSTU35					30.7935	1.1992	0.186317	1.8531	0.526238	1.5696
MeGSTU12	52.2592	0.8308	36.1662	0.7564	20.1918	0.7669	0.78689	0.4462	4.89465	0.6548
