# Supplementary material for: Tau GSTs involved in regulation of leaf abscission by comparison the gene profiling of MeGSTs in various abscission-promoting treatments in cassava abscission zones
Source: BMC Genet. 2018 Jul 13;19:45. doi: 10.1186/s12863-018-0627-6 (PMC6043963; doi:10.1186/s12863-018-0627-6)
Supplement: Supplementary file 4 — Data 3. Cassava GST genes expressed in abscission zones in ethylene treatment or drought treatment induced leaf abscission. (XLSX 18 kb) [file 12863_2018_627_MOESM4_ESM.xlsx]

## Sheet: ethylene
Gene id	T1	T2	T3	T4	T5	T6	Cluster
MeGSTU15	0	0.107286	2.15504	1.71537	0.0430645	0.461424	EthS1
MeGSTF1	0	0.0187766	0.555718	0.401412	-0.0509507	0.263515	EthS1
MeGSTU12	0	0.166587	0.529971	0.534958	0.403159	-0.112475	EthS1
MeGSTU16	0	-0.828281	0.886979	-0.224823	-2.92577	-5.14305	EthS2
MeGSTT1	0	0.140255	-0.132578	0.0392788	-0.122648	-0.0646157	EthS3
MeGSTZ1	0	0.436482	-0.0497556	0.075738	-0.135269	0.0375931	EthS3
MeGSTU28	0	1.86477	0.500598	0.507921	-0.489241	-1.49411	EthS3
MeGSTU25	0	0.493135	0.23842	-0.0338649	-0.0946491	-0.314015	EthS3
MeGSTL4	0	-0.57583	-0.533034	-0.514985	-0.589876	-0.557454	EthS4
MeGSTT3	0	-0.456801	-0.456405	-0.659267	-0.585107	-0.926317	EthS4
MeGSTU32	0	-0.114348	-0.77967	-1.48036	-0.919206	-1.54498	EthS4
MeGSTU33	0	-0.417733	-0.44281	-0.602088	-0.530948	-0.892178	EthS4
MeGSTF5	0	-1.39707	-1.12942	-1.2863	-1.75633	-1.0595	EthS4
MeGSTF3	0	-0.491673	-1.07157	-0.26986	0.645517	-1.02621	EthS5
MeGSTL1	0	-0.220446	-0.189845	0.353775	0.109026	-0.124849	EthS5
MeGSTL2	0	0.125783	-0.00346663	-0.0706635	0.334454	0.282025	EthS5
MeGSTU13	0	0.306612	0.736215	0.744333	0.770702	0.975263	EthS5
MeGSTU9	0	-0.188036	2.68836	2.11646	2.02223	1.56101	EthS5
MeGSTT2	0	0.180402	0.0628125	0.100978	0.361768	0.0453032	EthS5
MeGSTU11	0	0.727964	4.67635	4.60204	4.83475	4.44645	EthS5
MeGSTU3	0	0	4.56363	4.48826	4.56438	4.66903	EthS5
MeGSTZ2	0	0.0182069	-0.186557	0.170822	0.152508	0.144699	EthS5
MeGSTU5	0	0.19131	0.649385	0.452068	0.622274	0.725523	EthS5
MeGSTU6	0	0.108491	0.446891	0.329181	0.799004	0.589668	EthS5
MeGSTU30	0	0	2.7721	2.55287	2.35688	3.10949	EthS5
MeGSTU27	0	-0.21927	1.514	1.18846	1.05714	1.44504	EthS5
MeGSTU7	0	-0.115129	-0.0854355	-0.0120243	0.0908534	0.2587	EthS5
MeGSTU18	0	0.141694	3.18266	1.14385	3.73564	3.14035	EthS5
MeGSTF4	0	0	1.16105	1.32193	1.3505	1.46467	EthS5
MeGSTU14	0	0.123931	0.542803	0.997545	1.052	0.890019	EthS5
MeGSTF6	0	-0.0911103	0.245982	0.427928	0.423202	0.294665	EthS5
MeMAPEG1	0	0.146655	0.284159	0.517931	0.644687	0.364348	EthS5
MeMAPEG2	0	0.431356	0.95888	1.20044	1.76158	1.71646	EthS5
MeGSTU34	0	0	3.58675	3.09862	2.34849	2.71266	EthS5
MeGSTU19	0	0	3.61616	3.77879	3.95924	4.33024	EthS5
MeGSTL3	0	-0.328435	0.0325241	0.243791	0.0923428	-0.0874268	EthS5
MeGSTU20	0	0	3.64153	5.13754	4.59148	5.60703	EthS5
MeGSTU35	0	0.357721	0.923035	1.06647	0.723515	0.529071	EthS5
MeGSTU24	0	0	0	2.79967	2.1126	3.16856	EthS5
MeGSTU10	0	0	2.94313	2.56418	3.19506	3.45681	EthS5

## Sheet: drought
Gene id	T1	T2	T3	T4	T5	T6	Cluster
MeGSTF3	0	NaN	0.728225	1.08875	0.511266	0.93885	DsS1
MeGSTL2	0	-0.286304	0.111833	0.279293	0.162855	0.231064	DsS1
MeGSTU13	0	0.180784	0.36233	0.73786	0.475292	0.755144	DsS1
MeGSTU9	0	-0.344648	0.313246	0.900104	0.772815	0.807932	DsS1
MeGSTU11	0	0.435522	3.15806	4.11724	3.85727	4.1957	DsS1
MeGSTU3	0	NaN	NaN	0.66175	0.461843	NaN	DsS1
MeGSTZ2	0	0	-0.0494569	0.177344	0.148739	0.235114	DsS1
MeGSTU15	0	-0.139713	0.0911243	0.305329	0.942458	0.106616	DsS1
MeGSTU5	0	0.596458	0.743213	1.37022	1.57802	1.48398	DsS1
MeGSTU6	0	0.245496	0.951439	1.44705	1.45033	1.34107	DsS1
MeGSTU30	0	NaN	0.65306	1.26825	0.538141	1.20145	DsS1
MeGSTU27	0	-0.898888	-0.616614	-0.0185857	0.10165	-0.284019	DsS1
MeGSTU7	0	-0.176251	0.513996	0.869714	0.900413	0.779218	DsS1
MeGSTU32	0	-0.534078	0.349705	0.407081	-0.159235	0.241352	DsS1
MeGSTU18	0	-0.627271	1.98787	3.28029	4.25812	3.41597	DsS1
MeGSTF1	0	-0.0688465	0.492417	0.642748	0.807932	0.603027	DsS1
MeGSTU14	0	-0.558942	0.288181	0.293135	0.176961	0.439676	DsS1
MeGSTF6	0	-0.342817	-0.187871	-0.101134	-0.0906493	-0.046772	DsS1
MeGSTF8	0	-0.789861	0.553754	0.246591	0.394514	0.341303	DsS1
MeGSTF7	0	-0.812992	0.328836	0.788853	0.611267	0.693498	DsS1
MeGSTU34	0	NaN	2.68113	3.81514	3.67797	4.21034	DsS1
MeGSTU19	0	NaN	0.626112	1.01742	0.721766	1.53441	DsS1
MeGSTU20	0	NaN	1.01221	0.801324	0.401521	0.688225	DsS1
MeGSTU35	0	NaN	NaN	0.262072	0.889941	0.650397	DsS1
MeGSTZ1	0	0.134221	-0.0957279	-0.277534	-0.0162494	-0.570679	DsS2
MeGSTU28	0	0.676087	0.52687	0.320427	-0.759991	-0.50451	DsS2
MeGSTF4	0	0.525868	-1.24674	-2.50144	-2.69993	-5.06371	DsS2
MeGSTF5	0	0.230695	-1.14465	-2.56064	-2.89325	-3.07704	DsS2
MeGSTU12	0	-0.267427	-0.402779	-0.38289	-1.16424	-0.610874	DsS3
MeGSTT1	0	-0.106094	-0.188858	-0.129103	-0.202572	0.000576963	DsS4
MeGSTL1	0	-0.719519	-0.49879	-0.569822	-1.08131	-0.392895	DsS4
MeGSTT2	0	-0.288241	-0.108425	-0.0650684	-0.438894	0.0292762	DsS4
MeGSTT3	0	-0.644533	-0.295128	-0.267253	-0.376695	-0.19446	DsS4
MeGSTL4	0	-1.13131	-1.03091	-1.11466	-1.36773	-1.27334	DsS5
MeGSTU33	0	-0.909417	-0.498586	-0.730249	-1.14656	-0.948697	DsS5
MeGSTU25	0	-0.537843	-0.129103	-0.378569	-0.786124	-0.612637	DsS5
MeGSTL3	0	-0.752437	-0.468531	-0.692688	-0.809701	-0.655172	DsS5
