# Supplementary material for: Tau GSTs involved in regulation of leaf abscission by comparison the gene profiling of MeGSTs in various abscission-promoting treatments in cassava abscission zones
Source: BMC Genet. 2018 Jul 13;19:45. doi: 10.1186/s12863-018-0627-6 (PMC6043963; doi:10.1186/s12863-018-0627-6)
Supplement: Supplementary file 5 — Data 4. Five clusters of the cassava GST genes expressed in abscission zones in ethylene treatment or drought treatment induced leaf abscission by Hierarchical clustering analysis. (XLS 36 kb) [file 12863_2018_627_MOESM5_ESM.xls]

## Sheet: Sheet1
Data 4. The accession numbers of 83 GSTs in cassava.
Gene name	Gene ID in v4.1
MeDHAR1	Manes.10G037200.1.p
MeDHAR2	Manes.01G117300.1.p
MeEF1Bγ1	Manes.07G026000.1.p
MeEF1Bγ2	Manes.07G026000.2.p
MeEF1Bγ3	Manes.10G116000.1.p
MeEF1Bγ4	Manes.10G116000.2.p
MeGHR1	Manes.16G057800.1.p
MeGHR2	Manes.13G040400.1.p
MeGHR3	Manes.13G040400.1.p
MeGSTF1	Manes.05G064800.1.p
MeGSTF2	Manes.01G216200.1.p
MeGSTF3	Manes.18G008600.1.p
MeGSTF4	Manes.02G081800.1.p
MeGSTF5	Manes.02G143300.1.p
MeGSTF6	Manes.02G089200.1.p
MeGSTF7	Manes.01G130900.1.p
MeGSTF8	Manes.02G089100.1.p
MeGSTL1	Manes.08G001300.1.p
MeGSTL2	Manes.09G071100.1.p
MeGSTL3	Manes.09G021800.1.p
MeGSTL4	Manes.07G105700.1.p
MeGSTL5	Manes.09G071200.1.p
MeGSTT1	Manes.01G062600.1.p
MeGSTT2	Manes.01G062500.1.p
MeGSTT3	Manes.02G022900.1.p
MeGSTT4	Manes.02G023100.1.p
MeGSTT5	Manes.02G023100.2.p
MeGSTU1	Manes.02G125900.1.p
MeGSTU10	Manes.03G155200.1.p
MeGSTU11	Manes.12G039900.1.p
MeGSTU12	Manes.13G042200.1.p
MeGSTU13	Manes.15G041000.1.p
MeGSTU14	Manes.14G168000.1.p
MeGSTU15	Manes.02G148100.1.p
MeGSTU16	Manes.08G160100.1.p
MeGSTU17	Manes.09G132400.1.p
MeGSTU18	Manes.07G029200.1.p
MeGSTU19	Manes.10G113500.1.p
MeGSTU2	Manes.02G126100.1.p
MeGSTU20	Manes.10G113400.1.p
MeGSTU22	Manes.10G113000.1.p
MeGSTU23	Manes.01G192700.1.p
MeGSTU24	Manes.01G123300.1.p
MeGSTU25	Manes.04G124200.1.p
MeGSTU26	Manes.11G046300.1.p
MeGSTU27	Manes.04G124300.1.p
MeGSTU28	Manes.04G124100.1.p
MeGSTU29	Manes.11G046600.1.p
MeGSTU3	Manes.02G126300.1.p
MeGSTU30	Manes.16G031500.1.p
MeGSTU31	Manes.16G031600.1.p
MeGSTU32	Manes.03G090500.1.p
MeGSTU33	Manes.15G101100.1.p
MeGSTU34	Manes.09G086300.1.p
MeGSTU35	Manes.01G167400.1.p
MeGSTU36	Manes.17G084400.1.p
MeGSTU37	Manes.09G090900.1.p
MeGSTU38	Manes.09G086200.1.p
MeGSTU39	Manes.09G086400.1.p
MeGSTU4	Manes.02G126200.1.p
MeGSTU40	Manes.09G086100.1.p
MeGSTU41	Manes.16G031400.1.p
MeGSTU42	Manes.11G046400.1.p
MeGSTU43	Manes.11G046100.1.p
MeGSTU44	Manes.11G046200.1.p
MeGSTU45	Manes.11G046000.1.p
MeGSTU46	Manes.09G132200.1.p
MeGSTU47	Manes.09G132300.1.p
MeGSTU48	Manes.06G093200.1.p
MeGSTU49	Manes.10G113300.1.p
MeGSTU5	Manes.02G126000.1.p
MeGSTU58	Manes.08G025800.1.p
MeGSTU59	Manes.02G082400.1.p
MeGSTU6	Manes.02G125800.1.p
MeGSTU7	Manes.09G098800.1.p
MeGSTU8	Manes.09G098900.1.p
MeGSTU9	Manes.03G155300.1.p
MeGSTZ1	Manes.01G266000.1.p
MeGSTZ2	Manes.06G016600.1.p
MeGSTZ3	Manes.01G266000.2.p
MeGSTZ4	Manes.01G266000.3.p
MeGSTZ5	Manes.06G016600.2.p
MeTCHQD1	Manes.02G168700.1.p
